# Supplementary material for: Molecular Networking for Drug Toxicities Studies: The Case of Hydroxychloroquine in COVID-19 Patients
Source: Int J Mol Sci. 2021 Dec 22;23(1):82. doi: 10.3390/ijms23010082 (PMC8744768; doi:10.3390/ijms23010082)
Supplement: Supplementary file 1 [file ijms-23-00082-s001.zip]

Archive with 1 entries (1 files):
- ijms-1504856-supplementary.pdf
